# Supplementary material for: Distribution and Risk Factors for Plasmodium and Helminth Co-infections: A Cross-Sectional Survey among Children in Bagamoyo District, Coastal Region of Tanzania
Source: PLoS Negl Trop Dis. 2015 Apr 2;9(4):e0003660. doi: 10.1371/journal.pntd.0003660 (PMC4383605; doi:10.1371/journal.pntd.0003660)
Supplement: S1 Dataset — (ZIP) [file pntd.0003660.s002.zip]

Archive with 13 entries (13 files):
- Data final/analysis_file.dta
- Data final/analysis_file.txt
- Data final/analysis_file2.dta
- Data final/data analysis file.dta
- Data final/data analysis file.txt
- Data final/data3.dta
- Data final/fin.dta
- Data final/hamlet.dta
- Data final/malariaonlysum.dta
- Data final/malariawormsum.dta
- Data final/noinfectionsum.dta
- Data final/total.dta
- Data final/wormonlysum.dta
